# Supplementary material for: Identification of Ancestry Informative Markers in Mediterranean Trout Populations of Molise (Italy): A Multi-Methodological Approach with Machine Learning
Source: Genes (Basel). 2022 Jul 28;13(8):1351. doi: 10.3390/genes13081351 (PMC9407066; doi:10.3390/genes13081351)
Supplement: Supplementary file 1 [file genes-13-01351-s001.zip]

Archive with 7 entries (7 files):
- FigureS1.png
- FigureS2.png
- FigureS3.png
- TableS1.xlsx
- TableS2.xlsx
- TableS3.xlsx
- TableS4.xlsx
