# Supplementary material for: Identification of Ancestry Informative Markers in Mediterranean Trout Populations of Molise (Italy): A Multi-Methodological Approach with Machine Learning
Source: Genes (Basel). 2022 Jul 28;13(8):1351. doi: 10.3390/genes13081351 (PMC9407066; doi:10.3390/genes13081351)
Supplement: Supplementary file 1 [file genes-13-01351-s001.zip › TableS1.xlsx]

## Sheet: Foglio1
Sample_ID	River	LDH	16S	Pensierini_class	Q_score_633SNPs	Q_scores_47SNPs
19TR00001.CEL	Biferno	100/90	MED	IV	0.853566	0.757799
19TR00002.CEL	Biferno	100/100	MED	VI	0.99999	0.918487
19TR00003.CEL	Biferno	90/90	MED	II	0.759058	0.714695
19TR00004.CEL	Biferno	100/90	MED	IV	0.891493	0.779038
19TR00005.CEL	Biferno	100/90	MED	IV	0.981135	0.885925
19TR00006.CEL	Biferno	100/100	MED	VI	0.916872	0.923305
19TR00007.CEL	Biferno	100/90	ATL	III	0.97891	0.877289
19TR00008.CEL	Biferno	90/90	ATL	I	1e-05	1e-05
19TR00009.CEL	Biferno	100/100	ATL	V	0.878399	0.715031
19TR00010.CEL	Biferno	100/90	MED	IV	0.925397	0.863134
19TR00011.CEL	Biferno	100/90	ATL	III	0.945046	0.938668
19TR00012.CEL	Biferno	100/100	ATL	V	0.923072	0.838225
19TR00013.CEL	Biferno	100/90	MED	IV	0.964443	0.921034
19TR00014.CEL	Biferno	100/100	ATL	V	0.979512	0.927412
19TR00015.CEL	Biferno	100/100	MED	VI	0.917207	0.789587
19TR00016.CEL	Biferno	100/100	MED	VI	0.99999	0.920093
19TR00017.CEL	Biferno	100/90	MED	IV	0.947022	0.890849
19TR00018.CEL	Biferno	100/100	MED	VI	0.724532	0.625534
19TR00019.CEL	Biferno	100/100	MED	VI	0.988163	0.854608
19TR00020.CEL	Biferno	90/90	MED	II	0.843574	0.784702
19TR00021.CEL	Biferno	100/100	MED	VI	0.893389	0.779967
19TR00022.CEL	Biferno	100/90	ATL	III	0.934846	0.928566
19TR00023.CEL	Biferno	100/100	MED	VI	0.888449	0.815599
19TR00024.CEL	Biferno	100/100	MED	VI	0.99999	0.922719
19TR00025.CEL	Biferno	100/90	ATL	III	0.762185	0.72196
19TR00026.CEL	Biferno	100/90	MED	IV	0.800982	0.756875
19TR00027.CEL	Biferno	100/90	MED	IV	0.966675	0.870349
19TR00028.CEL	Biferno	100/90	ATL	III	0.910333	0.870879
19TR00029.CEL	Biferno	100/90	MED	IV	0.953959	0.856319
19TR00030.CEL	Biferno	100/100	MED	VI	0.866671	0.794697
19TR00031.CEL	Biferno	100/100	MED	VI	0.849359	0.768823
19TR00032.CEL	Biferno	100/100	MED	VI	0.99999	0.950381
19TR00033.CEL	Biferno	100/100	MED	VI	0.880987	0.774648
19TR00034.CEL	Biferno	100/100	MED	VI	0.768178	0.736492
19TR00035.CEL	Biferno	100/100	MED	VI	0.893331	0.808241
19TR00036.CEL	Biferno	90/90	MED	II	0.888371	0.768287
19TR00037.CEL	Biferno	100/100	MED	VI	0.871815	0.820435
19TR00038.CEL	Biferno	100/100	MED	VI	0.922286	0.870492
19TR00039.CEL	Biferno	100/100	MED	VI	0.99999	0.99999
19TR00040.CEL	Biferno	100/90	ATL	III	0.702991	0.637652
19TR00041.CEL	Biferno	100/90	MED	IV	0.832188	0.84266
19TR00042.CEL	Biferno	90/90	MED	II	0.735561	0.590335
19TR00043.CEL	Biferno	100/100	MED	VI	0.966864	0.89475
19TR00044.CEL	Biferno	100/90	MED	IV	0.88951	0.757163
19TR00045.CEL	Biferno	100/100	MED	VI	0.879017	0.965787
19TR00046.CEL	Biferno	100/90	MED	IV	0.99699	0.934966
19TR00047.CEL	Biferno	100/100	MED	VI	0.900647	0.740925
19TR00048.CEL	Biferno	100/100	MED	VI	0.874948	0.80002
19TR00049.CEL	Biferno	100/100	MED	VI	0.895269	0.700158
19TR00050.CEL	Biferno	100/90	MED	IV	0.911431	0.865481
19TR00051.CEL	Biferno	100/90	MED	IV	0.924016	0.919018
19TR00052.CEL	Biferno	100/100	MED	VI	0.683918	0.642572
19TR00053.CEL	Biferno	100/90	MED	IV	0.885778	0.743994
19TR00054.CEL	Biferno	100/90	MED	IV	0.816186	0.786941
19TR00055.CEL	Biferno	100/100	MED	VI	0.928761	0.886171
19TR00056.CEL	Biferno	100/90	MED	IV	0.909744	0.889935
19TR00057.CEL	Biferno	100/90	MED	IV	0.99618	0.918987
19TR00058.CEL	Biferno	100/90	ATL	III	0.906938	0.798838
19TR00059.CEL	Biferno	90/90	MED	II	0.966924	0.887639
19TR00060.CEL	Biferno	100/90	ATL	III	0.652686	0.562852
19TR00061.CEL	Biferno	100/100	MED	VI	0.734866	0.716019
19TR00062.CEL	Biferno	100/90	MED	IV	0.938712	0.958819
19TR00063.CEL	Biferno	90/90	ATL	I	1e-05	1e-05
19TR00064.CEL	Biferno	100/100	MED	VI	0.826359	0.765786
19TR00065.CEL	Biferno	100/90	MED	IV	0.747127	0.7316
19TR00066.CEL	Biferno	100/100	MED	VI	0.99999	0.905838
19TR00067.CEL	Biferno	100/100	MED	VI	0.99999	0.938247
19TR00068.CEL	Biferno	100/90	MED	IV	0.895353	0.845847
19TR00069.CEL	Biferno	90/90	MED	II	0.862753	0.803234
19TR00070.CEL	Biferno	100/100	MED	VI	0.881915	0.723216
19TR00071.CEL	Biferno	90/90	ATL	I	1e-05	0.008818
19TR00072.CEL	Biferno	100/100	MED	VI	0.878657	0.788128
19TR00073.CEL	Biferno	100/90	MED	IV	0.821896	0.92389
19TR00074.CEL	Biferno	100/90	MED	IV	0.99999	0.936443
19TR00075.CEL	Biferno	100/90	MED	IV	0.895304	0.783071
19TR00076.CEL	Biferno	100/90	MED	IV	0.99999	0.922717
19TR00077.CEL	Biferno	100/100	MED	VI	0.99999	0.884079
19TR00078.CEL	Biferno	100/100	MED	VI	0.99999	0.99999
19TR00079.CEL	Biferno	90/90	ATL	I	1e-05	0.051702
19TR00080.CEL	Biferno	100/90	MED	IV	0.776167	0.767246
19TR00081.CEL	Biferno	100/90	ATL	III	0.99999	0.952802
19TR00082.CEL	Biferno	100/90	MED	IV	0.805309	0.758112
19TR00083.CEL	Biferno	100/90	MED	IV	0.913114	0.852495
19TR00084.CEL	Biferno	100/100	ATL	V	0.948014	0.862405
19TR00085.CEL	Biferno	100/90	ATL	III	0.837607	0.721709
19TR00086.CEL	Biferno	100/100	MED	VI	0.99999	0.997398
19TR00087.CEL	Biferno	90/90	ATL	I	1e-05	1e-05
19TR00088.CEL	Biferno	100/90	ATL	III	0.854429	0.739301
19TR00089.CEL	Biferno	100/100	MED	VI	0.911293	0.720116
19TR00090.CEL	Biferno	90/90	MED	II	0.779149	0.641243
19TR00091.CEL	Biferno	100/90	MED	IV	0.99999	0.880785
19TR00092.CEL	Biferno	100/90	MED	IV	0.852595	0.785676
19TR00093.CEL	Biferno	100/90	MED	IV	0.99999	0.871649
19TR00094.CEL	Biferno	100/100	MED	VI	0.888783	0.908616
19TR00095.CEL	Biferno	90/90	ATL	I	1e-05	1e-05
19TR00096.CEL	Biferno	100/90	MED	IV	0.598249	0.562247
19TR00097.CEL	Biferno	100/90	ATL	III	0.953108	0.882539
19TR00098.CEL	Biferno	100/100	MED	VI	0.77815	0.687388
19TR00099.CEL	Biferno	100/100	MED	VI	0.99999	0.866432
19TR00100.CEL	Biferno	100/100	ATL	V	0.921093	0.824262
19TR00105.CEL	Biferno	100/100	MED	VI	0.955291	0.967519
19TR00106.CEL	Biferno	100/90	MED	IV	0.76481	0.763913
19TR00107.CEL	Biferno	100/90	MED	IV	0.883348	0.731804
19TR00108.CEL	Biferno	100/90	MED	IV	0.792563	0.7258
19TR00113.CEL	Biferno	100/100	MED	VI	0.99999	0.871785
19TR00114.CEL	Biferno	100/90	ATL	III	0.548751	0.518948
19TR00115.CEL	Biferno	90/90	ATL	I	1e-05	1e-05
19TR00116.CEL	Biferno	100/100	MED	VI	0.897778	0.927567
19TR00121.CEL	Biferno	100/100	MED	VI	0.822554	0.870902
19TR00122.CEL	Biferno	100/90	MED	IV	0.678125	0.5977
19TR00123.CEL	Biferno	100/90	MED	IV	0.795511	0.642562
19TR00124.CEL	Biferno	100/100	MED	VI	0.839779	0.844888
19TR00129.CEL	Biferno	90/90	ATL	I	1e-05	1e-05
19TR00130.CEL	Biferno	100/90	MED	IV	0.637507	0.609926
19TR00131.CEL	Biferno	100/90	MED	IV	0.99999	0.99999
19TR00132.CEL	Biferno	100/100	MED	VI	0.925585	0.89337
19TR00137.CEL	Biferno	90/90	ATL	I	1e-05	1e-05
19TR00138.CEL	Biferno	100/90	ATL	III	0.486494	0.480009
19TR00139.CEL	Biferno	100/100	MED	VI	0.745724	0.776022
19TR00140.CEL	Biferno	100/100	ATL	V	0.903277	0.879135
19TR00145.CEL	Biferno	90/90	ATL	I	1e-05	1e-05
19TR00146.CEL	Biferno	100/90	MED	IV	0.679178	0.655368
19TR00147.CEL	Biferno	100/90	MED	IV	0.704502	0.70835
19TR00148.CEL	Biferno	100/100	MED	VI	0.848499	0.751612
19TR00153.CEL	Biferno	90/90	ATL	I	1e-05	1e-05
19TR00154.CEL	Biferno	90/90	ATL	I	0.698482	0.682181
19TR00155.CEL	Biferno	100/90	MED	IV	0.789595	0.753571
19TR00156.CEL	Biferno	100/100	MED	VI	0.919937	0.866142
19TR00161.CEL	Biferno	90/90	ATL	I	1e-05	1e-05
19TR00162.CEL	Biferno	100/100	MED	VI	0.941148	0.733798
19TR00163.CEL	Biferno	100/100	MED	VI	0.796345	0.756788
19TR00164.CEL	Biferno	100/90	MED	IV	0.836287	0.821778
19TR00169.CEL	Biferno	100/90	MED	IV	0.599097	0.496105
19TR00170.CEL	Biferno	100/90	MED	IV	0.693614	0.551599
19TR00171.CEL	Biferno	100/100	MED	VI	0.885947	0.886253
19TR00172.CEL	Biferno	100/100	MED	VI	0.948286	0.90598
19TR00177.CEL	Biferno	100/100	MED	VI	0.729763	0.592485
19TR00178.CEL	Biferno	100/90	ATL	III	0.538453	0.481913
19TR00179.CEL	Biferno	100/90	MED	IV	0.646969	0.608348
19TR00180.CEL	Biferno	100/90	MED	IV	0.906661	0.908993
19TR00185.CEL	Biferno	100/100	ATL	V	0.891984	0.812341
19TR00186.CEL	Biferno	100/90	MED	IV	0.785688	0.683803
19TR00187.CEL	Biferno	90/90	MED	II	0.829236	0.792644
19TR00188.CEL	Biferno	100/100	MED	VI	0.817177	0.834922
19TR00101.CEL	Volturno	100/100	MED	VI	0.99999	0.99999
19TR00102.CEL	Volturno	100/100	ATL	V	0.99999	0.992125
19TR00103.CEL	Volturno	100/100	ATL	V	0.940666	0.858519
19TR00104.CEL	Volturno	100/100	MED	VI	0.765976	0.766822
19TR00109.CEL	Volturno	100/100	MED	VI	0.883052	0.849511
19TR00110.CEL	Volturno	100/100	MED	VI	0.887921	0.83364
19TR00111.CEL	Volturno	100/100	ATL	V	0.960998	0.863342
19TR00112.CEL	Volturno	100/90	MED	IV	0.831576	0.828036
19TR00117.CEL	Volturno	100/100	MED	VI	0.99999	0.99999
19TR00118.CEL	Volturno	100/100	MED	VI	0.99999	0.972401
19TR00119.CEL	Volturno	100/100	MED	VI	0.953699	0.948092
19TR00120.CEL	Volturno	100/100	MED	VI	0.922101	0.870757
19TR00125.CEL	Volturno	100/90	MED	IV	0.99999	0.97193
19TR00126.CEL	Volturno	100/90	MED	IV	0.838188	0.822791
19TR00127.CEL	Volturno	100/100	MED	VI	0.854929	0.771563
19TR00128.CEL	Volturno	100/90	ATL	III	0.615006	0.59138
19TR00133.CEL	Volturno	100/100	MED	VI	0.99999	0.99999
19TR00134.CEL	Volturno	100/100	MED	VI	0.918625	0.842154
19TR00135.CEL	Volturno	100/90	MED	IV	0.850185	0.849514
19TR00136.CEL	Volturno	100/100	MED	VI	0.618491	0.613754
19TR00141.CEL	Volturno	100/100	MED	VI	0.99999	0.968872
19TR00142.CEL	Volturno	100/100	ATL	V	0.877154	0.870913
19TR00143.CEL	Volturno	100/90	ATL	III	0.98331	0.93331
19TR00144.CEL	Volturno	100/100	ATL	V	0.658356	0.592426
19TR00149.CEL	Volturno	100/90	MED	IV	0.898862	0.884377
19TR00150.CEL	Volturno	100/100	MED	VI	0.905515	0.859383
19TR00151.CEL	Volturno	100/100	MED	VI	0.618273	0.562211
19TR00152.CEL	Volturno	100/90	MED	IV	0.579737	0.601795
19TR00157.CEL	Volturno	100/100	MED	VI	0.979902	0.94012
19TR00158.CEL	Volturno	100/100	MED	VI	0.974104	0.933163
19TR00159.CEL	Volturno	90/90	ATL	I	1e-05	1e-05
19TR00160.CEL	Volturno	100/100	MED	VI	0.997797	0.960648
19TR00165.CEL	Volturno	100/100	MED	VI	0.774394	0.790789
19TR00166.CEL	Volturno	100/100	MED	VI	0.852837	0.788898
19TR00167.CEL	Volturno	100/90	MED	IV	0.787063	0.822122
19TR00168.CEL	Volturno	100/100	MED	VI	0.99999	0.976758
19TR00173.CEL	Volturno	100/100	MED	VI	0.745426	0.753601
19TR00174.CEL	Volturno	100/100	MED	VI	0.86532	0.886602
19TR00175.CEL	Volturno	100/90	MED	IV	0.892311	0.854187
19TR00176.CEL	Volturno	100/100	ATL	V	0.821858	0.765709
19TR00181.CEL	Volturno	100/90	ATL	III	0.81084	0.801675
19TR00182.CEL	Volturno	100/100	MED	VI	0.99999	0.970299
19TR00183.CEL	Volturno	100/100	MED	VI	0.82949	0.758101
19TR00184.CEL	Volturno	100/100	MED	VI	0.872201	0.821609
19TR00189.CEL	Volturno	90/90	MED	II	0.340602	0.2732
19TR00190.CEL	Volturno	100/100	ATL	V	0.982938	0.947831
19TR00191.CEL	Volturno	100/100	MED	VI	0.902538	0.839732
19TR00192.CEL	Volturno	100/90	MED	IV	0.819554	0.818778
19TR00193.CEL	Volturno	100/100	MED	VI	0.987866	0.963761
19TR00194.CEL	Volturno	100/90	MED	IV	0.516411	0.632877
19TR00195.CEL	Volturno	100/100	MED	VI	0.99999	0.99999
19TR00196.CEL	Volturno	100/100	MED	VI	0.99999	0.99999
19TR00197.CEL	Volturno	100/100	MED	VI	0.901567	0.853768
19TR00198.CEL	Volturno	100/100	MED	VI	0.885976	0.832793
19TR00199.CEL	Volturno	100/90	MED	IV	0.860476	0.835841
19TR00200.CEL	Volturno	100/100	MED	VI	0.63461	0.59646
19TR00201.CEL	Volturno	100/100	MED	VI	0.889876	0.81797
19TR00202.CEL	Volturno	100/90	MED	IV	0.726177	0.740967
19TR00203.CEL	Volturno	100/90	MED	IV	0.99999	0.99999
19TR00204.CEL	Volturno	100/100	MED	VI	0.546079	0.613319
19TR00205.CEL	Volturno	100/100	MED	VI	0.977215	0.951456
19TR00206.CEL	Volturno	100/90	MED	IV	0.99999	0.99999
19TR00207.CEL	Volturno	100/100	MED	VI	0.885666	0.808685
19TR00208.CEL	Volturno	100/90	ATL	III	0.736822	0.790711
19TR00209.CEL	Volturno	100/100	MED	VI	0.939213	0.900938
19TR00210.CEL	Volturno	100/100	MED	VI	0.709698	0.66459
19TR00211.CEL	Volturno	100/90	MED	IV	0.99052	0.94816
19TR00212.CEL	Volturno	100/100	MED	VI	0.589923	0.627384
19TR00213.CEL	Volturno	100/100	MED	VI	0.99999	0.99999
19TR00214.CEL	Volturno	100/90	MED	IV	0.99999	0.99999
19TR00215.CEL	Volturno	90/90	ATL	I	1e-05	1e-05
19TR00216.CEL	Volturno	90/90	MED	II	0.282043	0.222105
19TR00217.CEL	Volturno	100/100	MED	VI	0.879671	0.840127
19TR00218.CEL	Volturno	100/90	ATL	III	0.142381	0.22655
19TR00219.CEL	Volturno	100/90	MED	IV	0.99999	0.99999
19TR00220.CEL	Volturno	100/100	MED	VI	0.877451	0.845296
19TR00221.CEL	Volturno	100/100	MED	VI	0.983939	0.94842
19TR00222.CEL	Volturno	100/100	MED	VI	0.99999	0.95386
19TR00223.CEL	Volturno	90/90	ATL	I	1e-05	1e-05
19TR00224.CEL	Volturno	90/90	ATL	I	0.32324	0.313339
19TR00225.CEL	Volturno	100/100	MED	VI	0.939443	0.858326
19TR00226.CEL	Volturno	90/90	ATL	I	1e-05	1e-05
19TR00227.CEL	Volturno	100/90	MED	IV	0.961647	0.914904
19TR00228.CEL	Volturno	100/100	MED	VI	0.987237	0.948251
19TR00229.CEL	Volturno	100/100	MED	VI	0.972211	0.953006
19TR00230.CEL	Volturno	100/100	MED	VI	0.933733	0.847661
19TR00231.CEL	Volturno	100/100	MED	VI	0.790774	0.804576
19TR00232.CEL	Volturno	100/90	ATL	III	0.37977	0.398847
19TR00233.CEL	Volturno	100/90	MED	IV	0.58625	0.62596
19TR00234.CEL	Volturno	90/90	ATL	I	0.084845	0.098334
19TR00235.CEL	Volturno	100/100	MED	VI	0.99999	0.99999
19TR00236.CEL	Volturno	100/100	MED	VI	0.883167	0.878623
19TR00237.CEL	Volturno	100/90	MED	IV	0.965007	0.866312
19TR00238.CEL	Volturno	100/100	MED	VI	0.99999	0.99999
19TR00239.CEL	Volturno	100/90	MED	IV	0.680145	0.66284
19TR00240.CEL	Volturno	100/100	MED	VI	0.623798	0.588679
19TR00241.CEL	Volturno	100/90	MED	IV	0.649066	0.635148
19TR00242.CEL	Volturno	90/90	ATL	I	0.209267	0.235933
19TR00243.CEL	Volturno	100/100	MED	VI	0.907336	0.853107
19TR00244.CEL	Volturno	100/100	MED	VI	0.983126	0.969875
19TR00245.CEL	Volturno	100/100	MED	VI	0.99999	0.957181
19TR00246.CEL	Volturno	100/90	MED	IV	0.99999	0.99999
19TR00247.CEL	Volturno	100/100	MED	VI	0.830769	0.769893
19TR00248.CEL	Volturno	100/90	MED	IV	0.532018	0.468793
19TR00249.CEL	Volturno	100/100	MED	VI	0.765832	0.831548
19TR00250.CEL	Volturno	100/90	MED	IV	0.38629	0.433481
19TR00251.CEL	Volturno	100/100	MED	VI	0.847716	0.789844
19TR00252.CEL	Volturno	100/100	MED	VI	0.99999	0.99999
19TR00253.CEL	Volturno	100/100	MED	VI	0.988319	0.992727
19TR00254.CEL	Volturno	100/100	MED	VI	0.955427	0.876867
19TR00255.CEL	Volturno	100/90	MED	IV	0.71723	0.663668
19TR00256.CEL	Volturno	100/90	MED	IV	0.643627	0.623556
19TR00257.CEL	Volturno	100/100	MED	VI	0.639507	0.642607
19TR00258.CEL	Volturno	90/90	MED	II	0.348182	0.455508
19TR00259.CEL	Volturno	90/90	ATL	I	1e-05	1e-05
19TR00260.CEL	Volturno	100/100	MED	VI	0.99999	0.972487
19TR00261.CEL	Volturno	100/100	MED	VI	0.99999	0.95891
19TR00262.CEL	Volturno	100/90	MED	IV	0.99999	0.99999
19TR00263.CEL	Volturno	100/100	MED	VI	0.814263	0.823778
19TR00264.CEL	Volturno	100/100	ATL	V	0.804719	0.795195
19TR00265.CEL	Volturno	100/90	MED	IV	0.675915	0.691177
19TR00266.CEL	Volturno	100/100	ATL	V	0.61556	0.517701
19TR00267.CEL	Volturno	100/90	MED	IV	0.647876	0.638077
19TR00268.CEL	Volturno	100/100	MED	VI	0.99999	0.962436
19TR00269.CEL	Volturno	100/100	MED	VI	0.974205	0.889837
19TR00270.CEL	Volturno	100/100	MED	VI	0.712587	0.76579
19TR00271.CEL	Volturno	100/90	MED	IV	0.572476	0.593527
19TR00272.CEL	Volturno	100/100	MED	VI	0.590553	0.571017
19TR00273.CEL	Volturno	100/100	MED	VI	0.674767	0.745795
19TR00274.CEL	Volturno	100/90	MED	IV	0.389462	0.338978
19TR00275.CEL	Volturno	100/100	ATL	V	0.557135	0.554726
19TR00276.CEL	Volturno	100/100	MED	VI	0.99999	0.95619
19TR00277.CEL	Volturno	90/90	ATL	I	1e-05	1e-05
19TR00278.CEL	Volturno	100/100	MED	VI	0.930311	0.875575
19TR00279.CEL	Volturno	100/100	MED	VI	0.738079	0.676102
19TR00280.CEL	Volturno	100/90	ATL	III	0.443666	0.439465
19TR00281.CEL	Volturno	100/100	MED	VI	0.717192	0.713118
19TR00282.CEL	Volturno	90/90	ATL	I	0.187503	0.253842
19TR00283.CEL	Volturno	100/100	MED	VI	0.590503	0.500702
19TR00284.CEL	Volturno	100/100	MED	VI	0.967141	0.99999
19TR00285.CEL	Volturno	90/90	ATL	I	1e-05	1e-05
19TR00286.CEL	Volturno	100/100	MED	VI	0.947568	0.942058
19TR00287.CEL	Volturno	90/90	ATL	I	0.813542	0.816384
19TR00288.CEL	Volturno	100/100	ATL	V	0.620004	0.569125
