# Supplementary material for: Identification of Ancestry Informative Markers in Mediterranean Trout Populations of Molise (Italy): A Multi-Methodological Approach with Machine Learning
Source: Genes (Basel). 2022 Jul 28;13(8):1351. doi: 10.3390/genes13081351 (PMC9407066; doi:10.3390/genes13081351)
Supplement: Supplementary file 1 [file genes-13-01351-s001.zip › TableS2.xlsx]

## Sheet: Foglio1
Rank	FST	Delta	PCA	RF GI 1	RF GI 2	RF EN 1	RF EN 2
1	AX-89949765	AX-89949765	AX-89921677	AX-89933844	AX-89938669	AX-89938669	AX-89938669
2	AX-89969654	AX-89924719	AX-89975909	AX-89949765	AX-89933844	AX-89961685	AX-89933844
3	AX-89958066	AX-89922103	AX-89918195	AX-89938669	AX-89949765	AX-89928010	AX-89949765
4	AX-89933844	AX-89961685	AX-89944302	AX-89958066	AX-89969654	AX-89923685	AX-89965056
5	AX-89926808	AX-89933844	AX-89931034	AX-89928010	AX-89928010	AX-89933844	AX-89922103
6	AX-89924719	AX-89935421	AX-89919922	AX-89965310	AX-89922103	AX-89960543	AX-89928010
7	AX-89970985	AX-89958723	AX-89972981	AX-89926808	AX-89965056	AX-89922103	AX-89935421
8	AX-89963874	AX-89960543	AX-89967861	AX-89969654	AX-89924719	AX-89965056	AX-89960543
9	AX-89944919	AX-89936803	AX-89969492	AX-89922103	AX-89963552	AX-89958066	AX-89969654
10	AX-89922103	AX-89959464	AX-89935068	AX-89963552	AX-89926808	AX-89949765	AX-89963552
11	AX-89965056	AX-89970985	AX-89941680	AX-89924719	AX-89958066	AX-89924719	AX-89961685
12	AX-89954271	AX-89969654	AX-89964737	AX-89946075	AX-89935421	AX-89969654	AX-89958066
13	AX-89937326	AX-89937326	AX-89943927	AX-89923685	AX-89960543	AX-89926808	AX-89924719
14	AX-89965418	AX-89963874	AX-89948045	AX-89965418	AX-89961685	AX-89965418	AX-89926808
15	AX-89961685	AX-89965056	AX-89970131	AX-89965056	AX-89965418	AX-89963552	AX-89946075
16	AX-89959464	AX-89927784	AX-89960695	AX-89958723	AX-89936803	AX-89935421	AX-89959464
17	AX-89926565	AX-89958066	AX-89943019	AX-89961685	AX-89946075	AX-89965310	AX-89936803
18	AX-89935421	AX-89965418	AX-89972948	AX-89960543	AX-89923685	AX-89976571	AX-89965418
19	AX-89976571	AX-89944919	AX-89957249	AX-89963874	AX-89959464	AX-89936803	AX-89965310
20	AX-89957356	AX-89976571	AX-89954419	AX-89935421	AX-89965310	AX-89959464	AX-89957356
21	AX-89965310	AX-89948079	AX-89938409	AX-89957356	AX-89957356	AX-89958723	AX-89923685
22	AX-89936803	AX-89958118	AX-89935730	AX-89959464	AX-89937326	AX-89970985	AX-89976571
23	AX-89976854	AX-89946075	AX-89964061	AX-89936803	AX-89970985	AX-89957356	AX-89963874
24	AX-89930404	AX-89938669	AX-89941984	AX-89976571	AX-89963874	AX-89963874	AX-89964745
25	AX-89923685	AX-89976854	AX-89926492	AX-89970985	AX-89976571	AX-89964745	AX-89948163
26	AX-89938669	AX-89975434	AX-89962851	AX-89964745	AX-89964745	AX-89946075	AX-89958723
27	AX-89963552	AX-89964745	AX-89970612	AX-89937326	AX-89953540	AX-89944919	AX-89927784
28	AX-89935881	AX-89923685	AX-89925071	AX-89948163	AX-89927784	AX-89937326	AX-89970985
29	AX-89927784	AX-89957356	AX-89937344	AX-89930404	AX-89948163	AX-89927784	AX-89937326
30	AX-89958723	AX-89926808	AX-89959716	AX-89927784	AX-89958723	AX-89948163	AX-89957772
31	AX-89953540	AX-89933361	AX-89955609	AX-89976854	AX-89957772	AX-89952267	AX-89952267
32	AX-89960543	AX-89935881	AX-89946925	AX-89961304	AX-89964077	AX-89966227	AX-89957249
33	AX-89964745	AX-89952267	AX-89950643	AX-89953540	AX-89957249	AX-89961754	AX-89953540
34	AX-89962898	AX-89953540	AX-89964745	AX-89952267	AX-89976854	AX-89957772	AX-89961754
35	AX-89975434	AX-89968439	AX-89952267	AX-89957772	AX-89961754	AX-89970612	AX-89976854
36	AX-89961304	AX-89965310	AX-89927080	AX-89944919	AX-89952267	AX-89930404	AX-89926565
37	AX-89919403	AX-89971379	AX-89933982	AX-89957249	AX-89938437	AX-89953540	AX-89928338
38	AX-89966227	AX-89961304	AX-89920463	AX-89966227	AX-89919403	AX-89926492	AX-89966227
39	AX-89964077	AX-89926565	AX-89961240	AX-89926565	AX-89944919	AX-89957249	AX-89930404
40	AX-89928010	AX-89962898	AX-89971379	AX-89935881	AX-89954271	AX-89935881	AX-89944919
41	AX-89946075	AX-89928010	AX-89960543	AX-89961240	AX-89930404	AX-89976854	AX-89938437
42	AX-89933361	AX-89928338	AX-89969100	AX-89961754	AX-89941680	AX-89975434	AX-89941680
43	AX-89958118	AX-89963552	AX-89961304	AX-89975434	AX-89970612	AX-89938437	AX-89919403
44	AX-89952267	AX-89957772	AX-89949765	AX-89919403	AX-89928338	AX-89919403	AX-89961240
45	AX-89948079	AX-89968839	AX-89939391	AX-89938437	AX-89926565	AX-89941680	AX-89954271
46	AX-89930339	AX-89962851	AX-89961754	AX-89941680	AX-89961304	AX-89954271	AX-89970612
47	AX-89961240	AX-89948163	AX-89921086	AX-89954271	AX-89971379	AX-89962898	AX-89964077
48	AX-89968439	AX-89923769	AX-89948079	AX-89928338	AX-89961240	AX-89926565	AX-89961304
49	AX-89971379	AX-89951713	AX-89966227	AX-89964077	AX-89958118	AX-89961240	AX-89971379
50	AX-89961754	AX-89930339	AX-89955512	AX-89933361	AX-89936610	AX-89964077	AX-89921969
51	AX-89957772	AX-89964077	AX-89952979	AX-89951277	AX-89966227	AX-89961304	AX-89935881
52	AX-89974438	AX-89974438	AX-89958066	AX-89970612	AX-89951277	AX-89921969	AX-89948079
53	AX-89921969	AX-89919403	AX-89965418	AX-89948079	AX-89921969	AX-89971379	AX-89926492
54	AX-89968839	AX-89936610	AX-89935421	AX-89926492	AX-89962898	AX-89934977	AX-89958118
55	AX-89943019	AX-89961754	AX-89929420	AX-89971379	AX-89935881	AX-89948079	AX-89930339
56	AX-89951713	AX-89966227	AX-89935881	AX-89921969	AX-89948079	AX-89932158	AX-89975434
57	AX-89928338	AX-89955512	AX-89956686	AX-89936610	AX-89926492	AX-89942943	AX-89932158
58	AX-89936610	AX-89954271	AX-89963552	AX-89968839	AX-89930339	AX-89958118	AX-89962898
59	AX-89962851	AX-89950643	AX-89965056	AX-89932158	AX-89968439	AX-89951277	AX-89936610
60	AX-89955512	AX-89941247	AX-89946075	AX-89962898	AX-89968839	AX-89933361	AX-89968839
61	AX-89948163	AX-89943019	AX-89961685	AX-89942943	AX-89975434	AX-89930339	AX-89933361
62	AX-89923769	AX-89942943	AX-89923769	AX-89930339	AX-89939865	AX-89928338	AX-89951277
63	AX-89950643	AX-89957249	AX-89930404	AX-89942456	AX-89965996	AX-89954908	AX-89920966
64	AX-89928854	AX-89961240	AX-89933844	AX-89958118	AX-89925084	AX-89936610	AX-89942943
65	AX-89941680	AX-89930404	AX-89966709	AX-89950643	AX-89942456	AX-89975348	AX-89968439
66	AX-89973238	AX-89933378	AX-89969654	AX-89968439	AX-89917193	AX-89968839	AX-89943019
67	AX-89942456	AX-89921969	AX-89969822	AX-89962851	AX-89933361	AX-89962851	AX-89934977
68	AX-89927080	AX-89959823	AX-89926808	AX-89974438	AX-89933349	AX-89951713	AX-89942456
69	AX-89970612	AX-89969267	AX-89965310	AX-89934977	AX-89973238	AX-89968439	AX-89925084
70	AX-89975348	AX-89975348	AX-89954925	AX-89943019	AX-89956686	AX-89917193	AX-89956686
71	AX-89938437	AX-89954419	AX-89945939	AX-89928854	AX-89957305	AX-89950643	AX-89974438
72	AX-89941984	AX-89942456	AX-89975434	AX-89951713	AX-89928854	AX-89920966	AX-89939865
73	AX-89951277	AX-89973238	AX-89931601	AX-89917193	AX-89932158	AX-89942456	AX-89965996
74	AX-89941247	AX-89956686	AX-89961734	AX-89954908	AX-89939553	AX-89916606	AX-89927031
75	AX-89956686	AX-89972948	AX-89958723	AX-89920966	AX-89920966	AX-89943019	AX-89928854
76	AX-89957249	AX-89926492	AX-89936803	AX-89923769	AX-89974438	AX-89916767	AX-89951713
77	AX-89926492	AX-89934953	AX-89976571	AX-89955512	AX-89927080	AX-89928854	AX-89964297
78	AX-89952020	AX-89930377	AX-89916883	AX-89959823	AX-89943019	AX-89973238	AX-89957305
79	AX-89933378	AX-89933781	AX-89959464	AX-89935223	AX-89934977	AX-89934742	AX-89950643
80	AX-89969267	AX-89928854	AX-89924719	AX-89939553	AX-89969267	AX-89974438	AX-89963924
81	AX-89927911	AX-89954908	AX-89963874	AX-89933349	AX-89927031	AX-89925084	AX-89955512
82	AX-89930377	AX-89964297	AX-89922103	AX-89973238	AX-89951713	AX-89939553	AX-89975348
83	AX-89945966	AX-89932158	AX-89937326	AX-89916606	AX-89928420	AX-89959823	AX-89973238
84	AX-89921677	AX-89927080	AX-89970985	AX-89975348	AX-89942943	AX-89923769	AX-89927080
85	AX-89972948	AX-89928779	AX-89923685	AX-89965996	AX-89933712	AX-89933349	AX-89917193
86	AX-89954419	AX-89941984	AX-89927784	AX-89933378	AX-89935557	AX-89955512	AX-89923769
87	AX-89942943	AX-89938437	AX-89947041	AX-89934742	AX-89964297	AX-89948243	AX-89962851
88	AX-89970369	AX-89921677	AX-89957356	AX-89925084	AX-89963924	AX-89939865	AX-89969267
89	AX-89934977	AX-89920194	AX-89928338	AX-89945966	AX-89941247	AX-89954419	AX-89939553
90	AX-89933349	AX-89948243	AX-89954271	AX-89920194	AX-89945966	AX-89916883	AX-89933349
91	AX-89928779	AX-89951277	AX-89944919	AX-89933712	AX-89950643	AX-89920194	AX-89947203
92	AX-89931034	AX-89941680	AX-89933361	AX-89921199	AX-89958042	AX-89917168	AX-89945966
93	AX-89920194	AX-89927911	AX-89938669	AX-89928747	AX-89921199	AX-89933378	AX-89954908
94	AX-89917193	AX-89967832	AX-89924878	AX-89941984	AX-89975348	AX-89933982	AX-89965852
95	AX-89933781	AX-89973747	AX-89956737	AX-89917168	AX-89955512	AX-89965996	AX-89920463
96	AX-89964297	AX-89956303	AX-89973747	AX-89933982	AX-89933963	AX-89917304	AX-89941984
