# Supplementary material for: Identification of Ancestry Informative Markers in Mediterranean Trout Populations of Molise (Italy): A Multi-Methodological Approach with Machine Learning
Source: Genes (Basel). 2022 Jul 28;13(8):1351. doi: 10.3390/genes13081351 (PMC9407066; doi:10.3390/genes13081351)
Supplement: Supplementary file 1 [file genes-13-01351-s001.zip › TableS3.xlsx]

## Sheet: Foglio1
AIM	Delta	Fst	PCA	RF EN 1	RF EN 2	RF GI 1	RF GI 2
AX-89949765	1	1	44	10	3	2	3
AX-89924719	2	6	80	11	13	11	8
AX-89922103	3	10	82	7	5	9	6
AX-89961685	4	15	61	2	11	17	14
AX-89933844	5	4	64	5	2	1	2
AX-89935421	6	18	54	16	7	20	12
AX-89958723	7	30	75	21	26	16	30
AX-89960543	8	32	41	6	8	18	13
AX-89936803	9	22	76	19	17	23	16
AX-89959464	10	16	79	20	16	22	19
AX-89970985	11	7	84	22	28	25	23
AX-89969654	12	2	66	12	9	8	4
AX-89937326	13	13	83	28	29	27	22
AX-89963874	14	8	81	24	23	19	24
AX-89965056	15	11	59	8	4	15	7
AX-89927784	16	29	86	29	27	30	28
AX-89958066	17	3	52	9	12	4	11
AX-89965418	18	14	53	14	18	14	15
AX-89944919	19	9	91	27	40	36	39
AX-89976571	20	19	77	18	22	24	25
AX-89948079	21	45	48	55	52	53	56
AX-89946075	23	41	60	26	15	12	17
AX-89938669	24	26	93	1	1	3	1
AX-89975434	26	35	72	42	56	43	61
AX-89964745	27	33	34	25	24	26	26
AX-89923685	28	25	85	4	21	13	18
AX-89957356	29	20	88	23	20	21	21
AX-89926808	30	5	68	13	14	7	10
AX-89933361	31	42	92	60	61	50	67
AX-89935881	32	28	56	40	51	40	55
AX-89952267	33	44	35	31	31	34	36
AX-89965310	36	21	69	17	19	6	20
AX-89971379	37	49	40	53	49	55	47
AX-89961304	38	36	43	51	48	32	46
AX-89928338	42	57	89	62	37	48	44
AX-89963552	43	27	58	15	10	10	9
AX-89961754	55	50	46	33	34	42	35
AX-89966227	56	38	49	32	38	38	51
AX-89955512	57	60	50	86	81	77	95
AX-89954271	58	12	90	46	45	47	40
AX-89950643	59	63	33	71	79	65	91
AX-89943019	61	55	17	75	66	70	78
AX-89957249	63	76	19	39	32	37	33
AX-89961240	64	47	39	49	44	41	48
AX-89930404	65	24	63	36	39	29	41
AX-89926492	76	77	25	38	53	54	57
AX-89941680	92	65	11	45	42	46	42
