# Supplementary material for: Identification of Ancestry Informative Markers in Mediterranean Trout Populations of Molise (Italy): A Multi-Methodological Approach with Machine Learning
Source: Genes (Basel). 2022 Jul 28;13(8):1351. doi: 10.3390/genes13081351 (PMC9407066; doi:10.3390/genes13081351)
Supplement: Supplementary file 1 [file genes-13-01351-s001.zip › TableS4.xlsx]

## Sheet: Foglio1
	Biferno - 47 AIMs			Volturno - 47 AIMs
Dataset	Train (%)	Test (%)	OOB score (%)	Train (%)	Test (%)	OOB score (%)
Reference population + simulated hybrid	100	100	90	100	100	99
Reference population + real hybrid	100	87	88	100	88	90
